# Supplementary material for: Drops of Capillary Blood Are Not Appropriate for Hemoglobin Measurement with Point-of-Care Devices: A Comparative Study Using Drop Capillary, Pooled Capillary, and Venous Blood Samples
Source: Nutrients. 2022 Dec 16;14(24):5346. doi: 10.3390/nu14245346 (PMC9786209; doi:10.3390/nu14245346)
Supplement: Supplementary file 1 [file nutrients-14-05346-s001.zip]

Archive with 1 entries (1 files):
- nutrients-2079606-supplementary.pdf
